# Supplementary material for: Inactivation of Yes-Associated Protein Mediates Trophoblast Dysfunction: A New Mechanism of Pregnancy Loss Associated with Anti-Phospholipid Antibodies?
Source: Biomedicines. 2022 Dec 19;10(12):3296. doi: 10.3390/biomedicines10123296 (PMC9776042; doi:10.3390/biomedicines10123296)
Supplement: Supplementary file 1 [file biomedicines-10-03296-s001.zip]

Archive with 1 entries (1 files):
- biomedicines-2060940-supplementary.pdf
